# Supplementary material for: Factors associated with the initiation of laxative use in the same patients with schizophrenia over a 20‐year period: Retrospective cohort study
Source: Neuropsychopharmacol Rep. 2023 Sep 12;44(1):60–6. doi: 10.1002/npr2.12378 (PMC10932797; doi:10.1002/npr2.12378)
Supplement: Supplementary file 1 — Table S1. [file NPR2-44-60-s001.xlsx]

## Sheet: sheet3
Supplemental table 1 Numbers (%) of the prescribed antipsychotics and mood stabilizers in 2021
Antipsychotics	n (%)		Mood stabilizers	n (%)
SGA			Valproate	72 (10.1)
Risperidone	263 (36.7)		Lithium	35 (4.9)
Olanzapine	113 (15.8)		Carbamazepine	22 (3.1)
Aripiprazole	66 (9.2)		Lamotrigine	5 (0.7)
Quetiapine	56 (7.8)
Blonanserin	54 (7.5)
Brexpiprazole	25 (3.5)
Perospirone	25 (3.5)
Asenapine maleate	9 (1.3)
Clozapine	2 (0.3)
Lurasidone	2 (0.3)
Paliperidone	40 (5.6)
FGA
Zotepine	30 (4.2)
Haloperidol	155 (21.6)
Levomepromazine maleate	153 (21.4)
Chlorpromazine	97 (13.5)
Sulpiride	29 (4.1)
Bromperidol	20 (2.8)
Fluphenazine maleate	18 (2.5)
Perphenazine maleate	14 (2.0)
Propericiazine	11 (1.5)
Clocapramine hydrochloride hydrate	8 (1.1)
Mosapramine	7 (1.0)
Pipamperone hydrochloride	5 (0.7)
Nemonapride	2 (0.3)
Abbreviations: FGA; First generation antipsychotics, SGA; Second generation antipsychotics.
